# Supplementary material for: Small molecules targeting the disordered transactivation domain of the androgen receptor induce the formation of collapsed helical states
Source: Nat Commun. 2022 Oct 27;13:6390. doi: 10.1038/s41467-022-34077-z (PMC9613762; doi:10.1038/s41467-022-34077-z)
Supplement: Supplementary file 8 — Source data [file 41467_2022_34077_MOESM8_ESM.xlsx]

## Sheet: Fig 1 A
Residue	NMR prediction (Delta2D)	NMR prediction (ncSCP)	MD (a99SB-disp)	block error	MD (reweighted)
391	0.05	0.173	0	0	0
392	0.078	0.257	0.047	0.009	0.048
393	0.114	0.342	0.138	0.014	0.185
394	0.141	0.478	0.186	0.02	0.242
395	0.242	0.56	0.302	0.021	0.387
396	0.398	0.637	0.646	0.028	0.624
397	0.482	0.629	0.687	0.026	0.655
398	0.494	0.659	0.695	0.027	0.658
399	0.483	0.632	0.689	0.023	0.643
400	0.45	0.55	0.688	0.015	0.622
401	0.35	0.464	0.663	0.016	0.575
402	0.219	0.427	0.637	0.021	0.543
403	0.104	0.36	0.531	0.021	0.419
404	0.061	0.259	0.173	0.012	0.141
405	0.056	0.248	0.093	0.016	0.082
406	0.065	0.246	0.176	0.021	0.186
407	0.074	0.272	0.186	0.021	0.194
408	0.119	0.277	0.232	0.022	0.251
409	0.174	0.242	0.3	0.023	0.351
410	0.16	0.22	0.319	0.026	0.35
411	0.123	0.215	0.3	0.025	0.333
412	0.117	0.126	0.325	0.018	0.335
413	0.114	0.104	0.253	0.016	0.238
414	0.089	0.051	0.156	0.021	0.155
415	0.071	-0.005	0.07	0.009	0.085
416	0.059	0.088	0.041	0.007	0.06
417	0.042	0.123	0.025	0.007	0.04
418	0.022	0.125	0.016	0.005	0.031
419	0.013	0.139	0.018	0.011	0.022
420	0.021	0.206	0.073	0.015	0.057
421	0.033	0.089	0.081	0.015	0.068
422	0.037	0.08	0.069	0.012	0.055
423	0.028	0.063	0.009	0.002	0.011
424	0.015	0.075	0	0	0
425	0.009	0.076	0.103	0.01	0.074
426	0.009	0.054	0.142	0.013	0.126
427	0.015	0.038	0.183	0.015	0.171
428	0.023	0.042	0.186	0.015	0.185
429	0.027	0.044	0.188	0.017	0.182
430	0.016	0.1	0.201	0.018	0.172
431	0.017	0.112	0.228	0.026	0.153
432	0.033	0.124	0.301	0.06	0.204
433	0.055	0.112	0.416	0.059	0.295
434	0.045	0.088	0.499	0.062	0.344
435	0.037	0.028	0.432	0.033	0.295
436	0.036	0.014	0.35	0.029	0.222
437	0.035	0.002	0.171	0.024	0.103
438	0.022	0.026	0.061	0.014	0.04
439	0.017	0.048	0.052	0.009	0.048
440	0.019	0.06	0.108	0.012	0.098
441	0.022	0.046	0.171	0.02	0.198
442	0.021	0.01	0.171	0.016	0.198
443	0.022	0.12	0.133	0.019	0.156
444	0.027	0.1	0.108	0.014	0.134
445	0.02	0.108	0.033	0.005	0.027
446	0.01	0.19	0	0	0

## Sheet: Fig 1 C
Residue	NMR vs MD difference	NMR vs MD difference after reweightinbg
392	0.192	0.126
393	-0.102	0.03
394	-0.394	-0.271
395	-0.755	-0.27
396	-0.266	-0.303
397	-0.266	-0.184
398	0.1	0.003
399	0.225	0.044
400	0.185	-0.047
401	0.2	-0.028
402	0.318	0.125
403	0.785	0.386
404	0.28	0.11
405	-0.222	-0.213
406	0.468	0.309
407	-0.265	-0.24
408	0.166	0.204
409	-0.47	-0.248
410	-0.51	-0.341
411	-0.057	0.101
412	-0.002	0.032
413	0.426	0.289
414	-0.521	-0.437
415	-0.462	-0.386
416	-0.469	-0.437
417	-0.488	-0.437
418	-0.322	-0.26
419	-0.572	-0.419
420	-0.489	-0.429
421	-0.413	-0.344
422	0.059	0.026
423	-0.378	-0.328
424	-0.068	0.045
425	-0.259	-0.354
426	0.207	0.149
427	-0.166	-0.16
428	-0.371	-0.313
429	0.077	0.011
430	0.283	0.174
431	0.444	0.194
432	0.784	0.343
433	0.567	0.225
434	1.07	0.472
435	1.462	0.797
436	0.625	0.256
437	-0.155	-0.162
438	0.462	0.336
439	-0.358	-0.269
440	0.884	0.492
441	-0.266	-0.121
442	-0.135	-0.126
443	-0.095	0.03
444	0.084	0.094
445	0.787	0.543

## Sheet: Fig 2 A
Residue	Contact probabilitiy : EPI-002	error	Contact probabilitiy : EPI-7170	error
391	0.064	0.01	0.147	0.015
392	0.105	0.012	0.256	0.021
393	0.077	0.006	0.181	0.022
394	0.138	0.013	0.339	0.028
395	0.105	0.013	0.225	0.028
396	0.105	0.017	0.252	0.024
397	0.119	0.019	0.271	0.015
398	0.197	0.025	0.414	0.032
399	0.125	0.018	0.28	0.048
400	0.097	0.018	0.249	0.018
401	0.133	0.019	0.27	0.018
402	0.139	0.015	0.258	0.016
403	0.087	0.009	0.249	0.027
404	0.089	0.011	0.256	0.018
405	0.128	0.014	0.3	0.017
406	0.095	0.009	0.214	0.017
407	0.153	0.012	0.31	0.03
408	0.087	0.008	0.218	0.024
409	0.076	0.007	0.194	0.024
410	0.12	0.011	0.273	0.024
411	0.092	0.01	0.214	0.024
412	0.079	0.009	0.198	0.015
413	0.114	0.014	0.286	0.024
414	0.104	0.01	0.234	0.016
415	0.062	0.006	0.187	0.021
416	0.076	0.009	0.225	0.024
417	0.065	0.006	0.18	0.014
418	0.077	0.01	0.219	0.027
419	0.081	0.007	0.196	0.025
420	0.079	0.007	0.168	0.025
421	0.101	0.013	0.164	0.024
422	0.075	0.01	0.105	0.012
423	0.069	0.007	0.1	0.011
424	0.066	0.006	0.099	0.011
425	0.084	0.01	0.151	0.015
426	0.098	0.013	0.182	0.021
427	0.076	0.01	0.157	0.013
428	0.076	0.007	0.114	0.012
429	0.079	0.007	0.133	0.012
430	0.101	0.011	0.178	0.015
431	0.112	0.012	0.175	0.022
432	0.089	0.01	0.118	0.012
433	0.089	0.007	0.149	0.013
434	0.184	0.016	0.302	0.029
435	0.123	0.013	0.241	0.027
436	0.083	0.007	0.109	0.018
437	0.137	0.011	0.315	0.031
438	0.144	0.012	0.346	0.033
439	0.08	0.008	0.132	0.021
440	0.078	0.007	0.102	0.011
441	0.064	0.006	0.067	0.008
442	0.059	0.006	0.08	0.01
443	0.072	0.01	0.116	0.022
444	0.094	0.011	0.137	0.021
445	0.102	0.012	0.137	0.014
446	0.122	0.012	0.199	0.027
447	0.079	0.007	0.134	0.014
448	0.057	0.005	0.092	0.011

## Sheet: Fig 2 B
Minimum distinct residue contact	Average Radius of Gyration (nm) EPI-002	error	Average Radius of Gyration (nm) EPI-7170	error
0	1.32164	0.0545245	1.38875	0.0885758
1	1.26407	0.0499269	1.23792	0.0592746
5	1.25106	0.0450631	1.2286	0.0544797
10	1.22825	0.0367003	1.20863	0.0416945
15	1.19049	0.0244637	1.18397	0.0272273
20	1.14223	0.0116479	1.15289	0.0123396
25	1.09482	0.00629707	1.1206	0.00907157
30	1.05793	0.0053126	1.0891	0.00782468
35	1.03173	9.55224e-05	1.06389	0.00344919

## Sheet: Fig 3 A
residues	Fraction helix APO	error	Fraction helix EPI-002	error	Fraction helix EPI-7170	error
391	0	0	0	0	0	0
392	0.047	0.009	0.12	0.021	0.089	0.02
393	0.138	0.014	0.228	0.028	0.28	0.033
394	0.186	0.02	0.27	0.031	0.405	0.036
395	0.302	0.021	0.322	0.03	0.578	0.041
396	0.646	0.028	0.523	0.043	0.777	0.024
397	0.687	0.026	0.581	0.04	0.815	0.023
398	0.695	0.027	0.581	0.042	0.801	0.026
399	0.689	0.023	0.624	0.056	0.76	0.036
400	0.688	0.015	0.62	0.057	0.841	0.019
401	0.663	0.016	0.599	0.042	0.804	0.02
402	0.637	0.021	0.511	0.037	0.705	0.023
403	0.531	0.021	0.405	0.039	0.495	0.052
404	0.173	0.012	0.255	0.042	0.216	0.019
405	0.093	0.016	0.206	0.039	0.158	0.019
406	0.176	0.021	0.34	0.035	0.386	0.037
407	0.186	0.021	0.273	0.03	0.361	0.05
408	0.232	0.022	0.316	0.03	0.45	0.031
409	0.3	0.023	0.387	0.034	0.561	0.029
410	0.319	0.026	0.403	0.034	0.604	0.031
411	0.3	0.025	0.385	0.034	0.579	0.032
412	0.325	0.018	0.35	0.033	0.596	0.032
413	0.253	0.016	0.249	0.028	0.468	0.036
414	0.156	0.021	0.116	0.018	0.279	0.035
415	0.07	0.009	0.091	0.024	0.211	0.031
416	0.041	0.007	0.075	0.018	0.102	0.02
417	0.025	0.007	0.062	0.017	0.082	0.018
418	0.016	0.005	0.035	0.006	0.031	0.006
419	0.018	0.011	0.01	0.001	0.007	0.002
420	0.073	0.015	0.025	0.002	0.019	0.004
421	0.081	0.015	0.033	0.002	0.033	0.005
422	0.069	0.012	0.025	0.001	0.027	0.005
423	0.009	0.002	0.015	0.001	0.017	0.003
424	0	0	0.002	0.001	0	0
425	0.103	0.01	0.073	0.021	0.033	0.009
426	0.142	0.013	0.085	0.024	0.046	0.01
427	0.183	0.015	0.169	0.025	0.185	0.021
428	0.186	0.015	0.18	0.025	0.263	0.054
429	0.188	0.017	0.157	0.016	0.289	0.055
430	0.201	0.018	0.264	0.021	0.35	0.051
431	0.228	0.026	0.383	0.022	0.411	0.039
432	0.301	0.06	0.44	0.025	0.45	0.036
433	0.416	0.059	0.551	0.033	0.536	0.026
434	0.499	0.062	0.573	0.031	0.552	0.028
435	0.432	0.033	0.519	0.03	0.582	0.025
436	0.35	0.029	0.427	0.028	0.515	0.023
437	0.171	0.024	0.241	0.025	0.329	0.022
438	0.061	0.014	0.094	0.01	0.167	0.018
439	0.052	0.009	0.045	0.005	0.07	0.013
440	0.108	0.012	0.156	0.016	0.18	0.016
441	0.171	0.02	0.212	0.019	0.252	0.018
442	0.171	0.016	0.214	0.019	0.252	0.019
443	0.133	0.019	0.184	0.018	0.177	0.019
444	0.108	0.014	0.137	0.015	0.144	0.016
445	0.033	0.005	0.06	0.009	0.067	0.009
446	0	0	0	0	0	0

## Sheet: Fig 3 B
AlphaRMSD	Free energy (kcal/mol) APO	error	Free energy (kcal/mol) EPI-002	error	Free energy (kcal/mol) EPI7170	error
0.5	0.561	-0.09	0	-0.118	0.804	-0.26
1.5	0.716	-0.031	0.737	-0.148	0.565	-0.147
2.5	1.034	-0.082	0.954	-0.116	0.821	-0.225
3.5	0.89	-0.136	0.985	-0.166	0.87	-0.121
4.5	0.728	-0.104	0.998	-0.202	0.587	-0.201
5.5	0	-0.203	1.166	-0.158	0.365	-0.183
6.5	0.593	-0.166	0.949	-0.148	0.463	-0.154
7.5	0.717	-0.146	0.649	-0.122	0.311	-0.085
8.5	0.624	-0.135	0.548	-0.15	0.141	-0.183
9.5	0.41	-0.211	0.642	-0.148	0	-0.135
10.5	1.004	-0.156	0.733	-0.121	0.208	-0.141
11.5	1.138	-0.126	0.879	-0.185	0.251	-0.128
12.5	1.299	-0.105	1.078	-0.166	0.264	-0.099
13.5	1.235	-0.265	0.995	-0.217	0.175	-0.152
14.5	1.497	-0.282	1.224	-0.235	0.295	-0.181
15.5	2.03	-0.243	1.413	-0.21	0.498	-0.257
16.5	2.236	-0.265	1.356	-0.218	0.841	-0.246
17.5	2.823	-0.281	2.145	-0.256	1.22	-0.256
18.5	3.144	-0.252	2.351	-0.438	1.468	-0.237
19.5	3.744	-0.448	1.924	-0.515	1.697	-0.184
20.5	3.77	-0.379	1.59	-0.527	2.664	-0.221
21.5	4.648	-0.533	1.694	-0.533	3.372	-0.353
22.5	4.948	-0.533	2.498	-0.533	3.372	-0.487
23.5	5.581	-0.533	3.118	-0.533	4.284	-0.533
24.5	7.321		7.31		6.911

## Sheet: Fig 4 A
Residue	Hydrophobic interaction probability	error	Aromatic interaction probability	error	Hydrogen bond interaction probability	error
390	0.05	0.009	0	0	0.005	0.001
391	0.1	0.012	0	0	0.01	0.002
392	0.036	0.004	0	0	0.012	0.002
393	0.162	0.021	0.058	0.008	0.013	0.002
394	0.081	0.015	0	0	0.011	0.002
395	0.066	0.016	0	0	0.008	0.001
396	0.127	0.023	0	0	0.006	0.001
397	0.322	0.05	0.127	0.021	0.011	0.001
398	0.078	0.01	0	0	0.006	0.002
399	0.089	0.03	0	0	0.003	0.001
400	0.14	0.019	0	0	0.004	0.001
401	0.141	0.021	0	0	0.008	0.002
402	0.066	0.01	0	0	0.005	0.001
403	0.058	0.006	0	0	0.014	0.002
404	0.083	0.011	0	0	0.01	0.001
405	0.07	0.01	0	0	0.014	0.002
406	0.194	0.015	0.077	0.007	0.022	0.005
407	0.069	0.009	0	0	0.009	0.002
408	0.041	0.008	0	0	0.012	0.002
409	0.13	0.013	0	0	0.005	0.002
410	0.089	0.011	0	0	0.006	0.002
411	0.044	0.007	0	0	0.01	0.003
412	0.133	0.019	0	0	0.009	0.004
413	0.122	0.013	0.044	0.005	0.018	0.002
414	0.045	0.008	0	0	0.006	0.001
415	0.06	0.009	0	0	0.005	0.001
416	0.043	0.007	0	0	0.011	0.002
417	0.057	0.008	0	0	0.006	0.001
418	0.071	0.009	0	0	0.007	0.002
419	0.069	0.008	0	0	0.009	0.002
420	0.118	0.018	0	0	0.006	0.001
421	0.051	0.008	0	0	0.011	0.002
422	0.034	0.003	0	0	0.005	0.001
423	0.038	0.004	0	0	0.009	0.002
424	0.052	0.005	0	0	0.009	0.001
425	0.122	0.019	0	0	0.007	0.002
426	0.044	0.005	0	0	0.011	0.002
427	0.056	0.009	0	0	0.005	0.001
428	0.057	0.007	0	0	0.01	0.004
429	0.087	0.009	0	0	0.008	0.002
430	0.086	0.012	0	0	0.012	0.002
431	0.042	0.005	0	0	0.01	0.002
432	0.058	0.005	0	0	0.01	0.001
433	0.293	0.032	0.107	0.013	0.01	0.001
434	0.14	0.019	0.039	0.005	0.015	0.002
435	0.05	0.006	0	0	0.009	0.002
436	0.142	0.012	0	0	0.006	0.001
437	0.212	0.017	0.08	0.007	0.007	0.001
438	0.039	0.005	0	0	0.025	0.005
439	0.075	0.01	0	0	0.027	0.007
440	0.023	0.003	0	0	0.005	0.001
441	0.036	0.006	0	0	0.006	0.001
442	0.087	0.016	0	0	0.007	0.001
443	0.074	0.01	0	0	0.014	0.002
444	0.092	0.011	0	0	0.01	0.002
445	0.141	0.015	0.052	0.007	0.022	0.005
446	0.067	0.006	0	0	0.009	0.002
447	0	0	0	0	0.006	0.001

## Sheet: Fig 4 B
Residue	Hydrophobic interaction probability	error	Aromatic interaction probability	error	Hydrogen bond interaction probability	error
390	0.096	0.015	0	0	0.024	0.015
391	0.195	0.017	0	0	0.015	0.003
392	0.042	0.006	0	0	0.011	0.002
393	0.237	0.02	0.076	0.076	0.02	0.005
394	0.153	0.031	0	0	0.014	0.003
395	0.09	0.013	0	0	0.009	0.001
396	0.177	0.012	0	0	0.003	0.001
397	0.436	0.07	0.22	0.22	0.021	0.004
398	0.128	0.023	0	0	0.005	0.001
399	0.129	0.016	0	0	0.002	0
400	0.179	0.029	0	0	0.003	0.001
401	0.169	0.019	0	0	0.006	0.002
402	0.199	0.031	0	0	0.021	0.006
403	0.201	0.028	0	0	0.03	0.003
404	0.099	0.008	0	0	0.01	0.002
405	0.12	0.023	0	0	0.027	0.006
406	0.269	0.038	0.102	0.102	0.02	0.003
407	0.11	0.016	0	0	0.009	0.002
408	0.068	0.01	0	0	0.029	0.005
409	0.213	0.028	0	0	0.007	0.002
410	0.156	0.024	0	0	0.008	0.002
411	0.087	0.011	0	0	0.016	0.004
412	0.204	0.02	0	0	0.012	0.003
413	0.193	0.019	0.084	0.084	0.015	0.002
414	0.065	0.007	0	0	0.009	0.002
415	0.164	0.019	0	0	0.016	0.004
416	0.079	0.008	0	0	0.009	0.001
417	0.082	0.01	0	0	0.014	0.003
418	0.108	0.014	0	0	0.014	0.003
419	0.105	0.024	0	0	0.064	0.034
420	0.079	0.007	0	0	0.005	0.001
421	0.039	0.005	0	0	0.012	0.003
422	0.037	0.005	0	0	0.007	0.001
423	0.047	0.008	0	0	0.01	0.002
424	0.041	0.005	0	0	0.009	0.001
425	0.128	0.015	0	0	0.003	0.001
426	0.05	0.006	0	0	0.013	0.003
427	0.05	0.008	0	0	0.005	0.001
428	0.064	0.007	0	0	0.006	0.001
429	0.111	0.014	0	0	0.008	0.002
430	0.091	0.021	0	0	0.009	0.001
431	0.028	0.004	0	0	0.011	0.003
432	0.074	0.01	0	0	0.013	0.002
433	0.353	0.038	0.169	0.169	0.01	0.002
434	0.174	0.018	0.032	0.032	0.017	0.002
435	0.035	0.007	0	0	0.006	0.001
436	0.278	0.036	0	0	0.011	0.004
437	0.344	0.041	0.108	0.108	0.016	0.004
438	0.027	0.003	0	0	0.008	0.001
439	0.051	0.009	0	0	0.009	0.003
440	0.019	0.002	0	0	0.005	0.001
441	0.027	0.003	0	0	0.006	0.001
442	0.06	0.01	0	0	0.012	0.003
443	0.049	0.006	0	0	0.019	0.004
444	0.082	0.008	0	0	0.012	0.003
445	0.161	0.024	0.067	0.067	0.022	0.006
446	0.066	0.009	0	0	0.006	0.001
447	0	0	0	0	0.008	0.001

## Sheet: Fig 5 A
Residue	Aromatic interaction probability EPI-002	error	Aromatic interaction probability EPI-7170	error
390	0	0	0	0
391	0	0	0	0
392	0	0	0	0
393	0.012	0.002	0.022	0.004
394	0	0	0	0
395	0	0	0	0
396	0	0	0	0
397	0.028	0.006	0.045	0.008
398	0	0	0	0
399	0	0	0	0
400	0	0	0	0
401	0	0	0	0
402	0	0	0	0
403	0	0	0	0
404	0	0	0	0
405	0	0	0	0
406	0.013	0.001	0.02	0.003
407	0	0	0	0
408	0	0	0	0
409	0	0	0	0
410	0	0	0	0
411	0	0	0	0
412	0	0	0	0
413	0.01	0.002	0.023	0.004
414	0	0	0	0
415	0	0	0	0
416	0	0	0	0
417	0	0	0	0
418	0	0	0	0
419	0	0	0	0
420	0	0	0	0
421	0	0	0	0
422	0	0	0	0
423	0	0	0	0
424	0	0	0	0
425	0	0	0	0
426	0	0	0	0
427	0	0	0	0
428	0	0	0	0
429	0	0	0	0
430	0	0	0	0
431	0	0	0	0
432	0	0	0	0
433	0.022	0.003	0.031	0.004
434	0.009	0.001	0.009	0.002
435	0	0	0	0
436	0	0	0	0
437	0.019	0.002	0.029	0.004
438	0	0	0	0
439	0	0	0	0
440	0	0	0	0
441	0	0	0	0
442	0	0	0	0
443	0	0	0	0
444	0	0	0	0
445	0.013	0.002	0.023	0.004
446	0	0	0	0
447	0	0	0	0

## Sheet: Fig S1 A
	residue	Replica1	error1	Replica2	error2	Replica3	error3	Replica4	error4	Replica5	error5	Replica6	error6	Replica7	error7	Replica8	error8	Replica9	error9	Replica10	error10	Replica11	error11	Replica12	error12	Replica13	error13	Replica14	error14	Replica15	error15	Replica16	error16
0	391	0	0	0	0	0	0	0	0	0	0	0	0	0	0	0	0	0	0	0	0	0	0	0	0	0	0	0	0	0	0	0	0
1	392	0	0	0	0	0	0	0	0	0	0	0	0	0	0	0	0	0	0	0	0	0	0	0	0	0	0	0	0	0	0	0	0
2	393	0.047319	0.009309	0.042227	0.006095	0.038429	0.005939	0.035052	0.004732	0.033337	0.004612	0.029767	0.00341	0.029207	0.003209	0.027807	0.003198	0.026792	0.003366	0.025252	0.003259	0.023817	0.003388	0.024447	0.003058	0.02443	0.003171	0.0245	0.003381	0.02331	0.00313	0.021682	0.002738
3	394	0.13767	0.014461	0.135745	0.013732	0.124615	0.011198	0.114185	0.009347	0.107938	0.009058	0.098803	0.009015	0.098716	0.007725	0.094236	0.007577	0.099906	0.008376	0.101288	0.008719	0.100693	0.010371	0.103283	0.011557	0.103668	0.012392	0.1033	0.012184	0.097841	0.010421	0.095356	0.010602
4	395	0.186389	0.020007	0.182836	0.015074	0.168434	0.012053	0.152929	0.010779	0.144635	0.010388	0.132665	0.01063	0.13214	0.008884	0.126067	0.009078	0.131877	0.009632	0.135097	0.009959	0.135815	0.01179	0.139682	0.013148	0.140102	0.014441	0.14005	0.014983	0.134047	0.015732	0.133505	0.013612
5	396	0.302446	0.020956	0.286329	0.01153	0.258067	0.009182	0.23495	0.010345	0.223261	0.010788	0.210258	0.008588	0.207266	0.010469	0.203188	0.010475	0.214161	0.009069	0.221266	0.011665	0.226638	0.01348	0.2318	0.016329	0.235703	0.017775	0.234705	0.020557	0.221493	0.021832	0.217433	0.023354
6	397	0.645895	0.027969	0.558764	0.01995	0.479368	0.012271	0.420709	0.01444	0.383295	0.015942	0.355698	0.016145	0.342818	0.015851	0.330236	0.015999	0.339686	0.015833	0.342713	0.016599	0.347386	0.017582	0.35134	0.018679	0.347351	0.019568	0.342416	0.021383	0.321784	0.023172	0.311529	0.024995
7	398	0.687001	0.026442	0.584488	0.020234	0.498425	0.012385	0.433816	0.013907	0.394197	0.016505	0.365585	0.016441	0.348471	0.016591	0.339616	0.016641	0.349258	0.018072	0.354175	0.01878	0.362295	0.020022	0.37087	0.021709	0.368788	0.02223	0.368613	0.023597	0.349958	0.025181	0.339738	0.025992
8	399	0.694999	0.026585	0.589388	0.019903	0.500577	0.012694	0.432416	0.014814	0.39285	0.01728	0.364098	0.0174	0.346231	0.023436	0.338233	0.016916	0.348156	0.017959	0.354333	0.018111	0.365393	0.018114	0.37507	0.019753	0.374965	0.020041	0.376032	0.021849	0.357658	0.022538	0.346703	0.023669
9	400	0.688926	0.023333	0.577891	0.018725	0.48894	0.020532	0.424752	0.028809	0.381475	0.031387	0.35687	0.031981	0.338251	0.030079	0.334173	0.020174	0.343151	0.020106	0.348296	0.018678	0.361088	0.018645	0.372445	0.020386	0.373128	0.021178	0.37234	0.021788	0.352425	0.021912	0.339248	0.022263
10	401	0.687841	0.015023	0.573779	0.013745	0.485265	0.028293	0.420237	0.032021	0.376907	0.035147	0.352215	0.035731	0.334821	0.033351	0.330656	0.030644	0.338916	0.021756	0.343081	0.01933	0.353895	0.018682	0.362418	0.019426	0.359653	0.02008	0.35673	0.020596	0.332266	0.020523	0.317321	0.021229
11	402	0.663114	0.015639	0.545867	0.018418	0.457668	0.030464	0.397365	0.033081	0.35218	0.035792	0.329658	0.035139	0.312649	0.032755	0.310566	0.029678	0.316254	0.027014	0.319141	0.018003	0.328468	0.017465	0.332738	0.017088	0.330341	0.014333	0.323464	0.015025	0.302201	0.014814	0.284422	0.015501
12	403	0.636567	0.021171	0.517832	0.017456	0.426991	0.027627	0.366758	0.029866	0.322344	0.031811	0.297687	0.030403	0.279872	0.027521	0.27373	0.024284	0.273905	0.017001	0.272592	0.015515	0.27492	0.014658	0.274727	0.01254	0.270807	0.012972	0.26379	0.013596	0.2451	0.013679	0.232903	0.01426
13	404	0.531289	0.021422	0.429984	0.019468	0.35652	0.030979	0.310041	0.032284	0.273135	0.034442	0.256247	0.034097	0.242528	0.031841	0.238608	0.028852	0.2388	0.026592	0.238538	0.018221	0.23964	0.017748	0.238625	0.016153	0.234478	0.012707	0.232203	0.013203	0.217241	0.013512	0.208876	0.0142
14	405	0.172617	0.011645	0.158162	0.010761	0.144582	0.013371	0.137285	0.013419	0.12731	0.013906	0.128185	0.014613	0.125385	0.013543	0.127257	0.013433	0.132997	0.013102	0.13522	0.012763	0.13725	0.012624	0.14236	0.012905	0.142797	0.009929	0.144775	0.010525	0.140032	0.011494	0.13928	0.012695
15	406	0.092836	0.016065	0.095251	0.011841	0.093116	0.008358	0.089388	0.009863	0.085433	0.00975	0.086046	0.010546	0.083106	0.010154	0.084803	0.010954	0.087218	0.010908	0.089913	0.01121	0.091033	0.011885	0.095583	0.012045	0.097946	0.009257	0.103055	0.012793	0.102513	0.010646	0.104228	0.011453
16	407	0.176431	0.021229	0.162677	0.015604	0.147645	0.010683	0.130442	0.010521	0.119995	0.007855	0.11149	0.008329	0.106888	0.008127	0.1089	0.008608	0.114395	0.009385	0.119768	0.009557	0.12703	0.010268	0.13431	0.011434	0.135465	0.01071	0.139927	0.011314	0.133872	0.008972	0.131527	0.010307
17	408	0.186196	0.020811	0.172144	0.017311	0.157707	0.014982	0.1404	0.013003	0.131212	0.011914	0.123898	0.010424	0.118683	0.009645	0.120678	0.009432	0.12528	0.010345	0.129445	0.010422	0.13704	0.011127	0.1418	0.012145	0.140312	0.011548	0.14166	0.012033	0.137845	0.011917	0.13256	0.01256
18	409	0.23229	0.022033	0.223033	0.01868	0.208858	0.015782	0.190571	0.013761	0.176816	0.012439	0.166019	0.011078	0.158214	0.010482	0.154662	0.010051	0.158057	0.010493	0.159597	0.010981	0.166859	0.011706	0.167489	0.012497	0.165774	0.012231	0.162939	0.012415	0.159054	0.012357	0.151634	0.013208
19	410	0.300136	0.022581	0.299857	0.019458	0.288289	0.017287	0.272522	0.016239	0.258207	0.015525	0.247515	0.015237	0.243053	0.015514	0.2437	0.014723	0.250735	0.015075	0.262005	0.014259	0.274587	0.013672	0.285052	0.014528	0.292419	0.012567	0.294677	0.012382	0.286102	0.012502	0.277649	0.012738
20	411	0.319036	0.026218	0.334523	0.021486	0.328031	0.018823	0.314154	0.017869	0.300504	0.016454	0.289269	0.017572	0.286347	0.017043	0.284999	0.016605	0.292752	0.016282	0.299927	0.016128	0.311441	0.015587	0.320016	0.015982	0.325703	0.013857	0.325003	0.014006	0.312106	0.013902	0.301711	0.013825
21	412	0.299734	0.025245	0.316166	0.020654	0.310251	0.018098	0.295762	0.01753	0.284474	0.016219	0.273257	0.017681	0.271647	0.016676	0.27114	0.016466	0.278944	0.016555	0.284842	0.016575	0.294572	0.016349	0.302236	0.016564	0.309586	0.013935	0.310076	0.014072	0.294852	0.013938	0.286539	0.013374
22	413	0.325108	0.01841	0.309621	0.019981	0.287467	0.018087	0.268532	0.016776	0.25882	0.015728	0.24699	0.016444	0.245538	0.015481	0.24468	0.015249	0.252362	0.015172	0.259695	0.015012	0.268305	0.01486	0.270877	0.015166	0.277842	0.012481	0.274185	0.012258	0.26008	0.012575	0.250665	0.010979
23	414	0.252572	0.016299	0.227863	0.016657	0.204291	0.013536	0.186354	0.011833	0.180456	0.010873	0.168942	0.011117	0.168364	0.010516	0.168067	0.010211	0.174069	0.008696	0.178234	0.010397	0.184516	0.010915	0.185619	0.011049	0.188226	0.008784	0.185741	0.009273	0.177744	0.008878	0.168679	0.00691
24	415	0.156272	0.020877	0.120975	0.012217	0.099136	0.008237	0.087253	0.007182	0.082196	0.006467	0.078013	0.005462	0.077646	0.005436	0.079273	0.004827	0.083508	0.004764	0.091961	0.005145	0.097841	0.005109	0.099608	0.005346	0.105908	0.004858	0.105558	0.005126	0.104018	0.00577	0.100938	0.00512
25	416	0.069631	0.008846	0.064626	0.007253	0.060059	0.006113	0.056314	0.005407	0.055526	0.005251	0.053846	0.004473	0.054739	0.004673	0.058396	0.004319	0.062334	0.00411	0.069684	0.004473	0.074164	0.004331	0.078853	0.003769	0.082511	0.004083	0.083736	0.004244	0.082091	0.004283	0.080551	0.004352
26	417	0.040844	0.006875	0.041387	0.005997	0.041737	0.00535	0.039952	0.004245	0.038044	0.004115	0.037239	0.003213	0.036697	0.002839	0.037904	0.002798	0.037677	0.002818	0.038412	0.002665	0.039444	0.002638	0.042839	0.002566	0.042769	0.00292	0.042507	0.002764	0.042034	0.00299	0.042769	0.003187
27	418	0.025059	0.006663	0.026652	0.00568	0.027002	0.004899	0.026074	0.003836	0.025357	0.003779	0.025199	0.002825	0.024552	0.002344	0.025269	0.002398	0.025357	0.00228	0.025917	0.002047	0.027264	0.001805	0.030099	0.001862	0.029854	0.00187	0.029487	0.00185	0.029067	0.001953	0.029574	0.002356
28	419	0.015907	0.005288	0.016362	0.004641	0.0168	0.004286	0.015995	0.003074	0.015837	0.002812	0.016152	0.002238	0.01575	0.001559	0.015785	0.00151	0.015347	0.001459	0.015697	0.001357	0.016747	0.001318	0.01785	0.001151	0.0175	0.001254	0.017587	0.001417	0.017255	0.001405	0.018077	0.001704
29	420	0.018375	0.011315	0.01218	0.006346	0.009012	0.003976	0.007402	0.002138	0.007105	0.001743	0.006422	0.001352	0.006475	0.00114	0.00693	0.000975	0.006545	0.001149	0.006562	0.00111	0.006037	0.00091	0.00651	0.000835	0.005775	0.00061	0.006387	0.000796	0.006597	0.000804	0.007385	0.001427
30	421	0.072606	0.015346	0.057416	0.009776	0.045377	0.006326	0.035472	0.004453	0.028472	0.002134	0.024867	0.001828	0.02142	0.001748	0.020352	0.001345	0.019232	0.001459	0.017937	0.001365	0.017902	0.001371	0.01813	0.001634	0.01813	0.001621	0.019162	0.00178	0.019337	0.002232	0.020527	0.002604
31	422	0.080603	0.015206	0.066481	0.009781	0.054739	0.006519	0.044992	0.003703	0.037712	0.00239	0.034579	0.002473	0.030502	0.002075	0.030029	0.001643	0.028524	0.001713	0.026984	0.00194	0.026022	0.001622	0.026687	0.001621	0.026284	0.001814	0.027597	0.001937	0.027877	0.002364	0.028104	0.002772
32	423	0.069281	0.011965	0.059464	0.008184	0.049647	0.004268	0.040582	0.003224	0.032899	0.002021	0.030187	0.002122	0.026197	0.001826	0.025077	0.001366	0.023975	0.001361	0.022505	0.0014	0.022032	0.00131	0.022487	0.001459	0.022295	0.001493	0.023345	0.001732	0.023432	0.002151	0.022925	0.002383
33	424	0.009082	0.001587	0.01029	0.001863	0.011217	0.001402	0.01106	0.001458	0.010745	0.001274	0.011602	0.001352	0.010622	0.001085	0.01176	0.001043	0.011515	0.000878	0.010902	0.000923	0.010587	0.000849	0.011165	0.000802	0.010867	0.000878	0.011112	0.00087	0.01148	0.000921	0.010902	0.000971
34	425	0	0	0.000122	0.000213	0.000175	0.000304	0.000157	0.000274	0.000297	0.000486	0.000385	0.000608	0.000525	0.00073	0.000542	0.000518	0.0007	0.000246	0.000525	7.4e-05	0.001067	0	0.001435	0.000296	0.002677	0.000413	0.003482	0.000613	0.00448	0.000659	0.006247	0.001284
35	426	0.103195	0.010488	0.093518	0.008749	0.081846	0.007674	0.069176	0.006872	0.061074	0.006354	0.053601	0.004673	0.053724	0.00566	0.054109	0.00604	0.055859	0.007105	0.056559	0.007843	0.060199	0.008865	0.064609	0.010085	0.068581	0.011049	0.074356	0.012012	0.079116	0.011957	0.083053	0.009641
36	427	0.141695	0.013298	0.125875	0.009099	0.107535	0.007602	0.091716	0.00674	0.081286	0.006276	0.072151	0.005908	0.073219	0.007211	0.074444	0.007063	0.076771	0.00814	0.078241	0.009076	0.084681	0.009669	0.089931	0.011182	0.095058	0.012135	0.10113	0.013182	0.105873	0.013249	0.110895	0.010702
37	428	0.182661	0.015315	0.176536	0.01532	0.157007	0.013393	0.142622	0.011465	0.12955	0.010588	0.118053	0.010239	0.118543	0.0095	0.11709	0.009882	0.119488	0.010807	0.118018	0.010902	0.122883	0.011786	0.126242	0.012975	0.130425	0.013758	0.13627	0.015256	0.138317	0.014987	0.140715	0.012037
38	429	0.186091	0.015376	0.181629	0.015651	0.163394	0.013837	0.148607	0.011862	0.135272	0.010985	0.12297	0.010516	0.120993	0.007866	0.118788	0.008232	0.120258	0.008453	0.117913	0.010601	0.120433	0.009226	0.122463	0.009713	0.12682	0.010478	0.128167	0.011068	0.128692	0.010837	0.128185	0.01139
39	430	0.187614	0.016762	0.186336	0.016834	0.169677	0.013957	0.154259	0.01218	0.13865	0.010299	0.126715	0.008149	0.121518	0.007162	0.11639	0.007424	0.11506	0.007076	0.110178	0.006954	0.110423	0.00754	0.10946	0.007738	0.11296	0.008486	0.112365	0.009113	0.10981	0.009134	0.105383	0.008386
40	431	0.200721	0.018497	0.209698	0.018579	0.199759	0.015881	0.189574	0.01484	0.173334	0.012829	0.163604	0.012145	0.157969	0.011213	0.153822	0.00842	0.152334	0.00826	0.147575	0.00774	0.146805	0.007968	0.143532	0.008348	0.146035	0.008788	0.144565	0.009954	0.13893	0.009828	0.133697	0.00941
41	432	0.227863	0.026316	0.241828	0.022576	0.242755	0.018662	0.23845	0.017095	0.231678	0.014295	0.225395	0.013357	0.221633	0.011203	0.220548	0.011191	0.221861	0.011719	0.219271	0.011078	0.219148	0.011187	0.216243	0.009209	0.213933	0.009344	0.211221	0.010842	0.203241	0.011419	0.193616	0.012992
42	433	0.301431	0.060317	0.283739	0.031322	0.273345	0.023707	0.265347	0.019955	0.263615	0.017345	0.254585	0.01641	0.254287	0.014571	0.252817	0.015389	0.257035	0.015317	0.255582	0.013775	0.257245	0.014373	0.255127	0.014131	0.249055	0.014549	0.246308	0.0122	0.233323	0.012816	0.221983	0.01472
43	434	0.415932	0.058981	0.433834	0.032273	0.444211	0.027653	0.446696	0.027752	0.450843	0.026348	0.447676	0.024915	0.452541	0.024736	0.455883	0.025182	0.470758	0.024642	0.478773	0.024262	0.494435	0.024743	0.50609	0.025383	0.509887	0.023663	0.515137	0.024588	0.502187	0.025031	0.490795	0.025549
44	435	0.49944	0.062233	0.51078	0.049096	0.505442	0.030524	0.497865	0.030516	0.493263	0.029405	0.485615	0.02758	0.48593	0.028038	0.491005	0.028186	0.510675	0.038414	0.522347	0.03742	0.543242	0.037197	0.556856	0.037403	0.562071	0.0261	0.568161	0.027541	0.557066	0.027856	0.549017	0.028922
45	436	0.432014	0.032785	0.468728	0.028932	0.476323	0.027769	0.472631	0.028677	0.471721	0.028551	0.460643	0.028138	0.467556	0.040039	0.472123	0.040545	0.494208	0.040432	0.509922	0.039247	0.527264	0.039425	0.544729	0.03916	0.552691	0.035647	0.560706	0.028344	0.551869	0.028007	0.544274	0.029417
46	437	0.349818	0.02946	0.383207	0.02662	0.387792	0.025692	0.383277	0.026559	0.383172	0.026213	0.371413	0.025943	0.38046	0.038145	0.385097	0.0277	0.405502	0.037952	0.419029	0.036431	0.431891	0.036162	0.442741	0.035268	0.451911	0.032053	0.452121	0.032722	0.443896	0.024594	0.441079	0.027069
47	438	0.170814	0.023796	0.195069	0.024581	0.201071	0.023758	0.198394	0.022767	0.200546	0.022631	0.190046	0.021234	0.195769	0.021595	0.199129	0.021335	0.202051	0.02021	0.207423	0.020331	0.208998	0.019305	0.210993	0.019245	0.211886	0.018403	0.208316	0.018547	0.205306	0.018624	0.201841	0.019646
48	439	0.061039	0.014005	0.077401	0.01525	0.084453	0.015198	0.090018	0.01415	0.092871	0.012865	0.090823	0.012354	0.095233	0.011811	0.096143	0.01134	0.097718	0.010863	0.097753	0.010542	0.095793	0.010135	0.095023	0.010476	0.097036	0.010393	0.095723	0.010144	0.092363	0.010593	0.090193	0.009194
49	440	0.052324	0.009431	0.064574	0.008116	0.065694	0.007701	0.067724	0.007058	0.064679	0.005918	0.063489	0.005915	0.061774	0.005027	0.061861	0.00564	0.060706	0.005598	0.060251	0.004893	0.057959	0.005027	0.057066	0.005562	0.053689	0.005843	0.051799	0.005216	0.049717	0.005391	0.049594	0.005275
50	441	0.108235	0.011824	0.126802	0.011053	0.127642	0.013721	0.125717	0.012724	0.118805	0.01219	0.114063	0.011556	0.110913	0.010686	0.11009	0.009807	0.105208	0.008937	0.106135	0.007995	0.097946	0.007189	0.094656	0.007143	0.088303	0.006944	0.081583	0.005895	0.074794	0.005627	0.068844	0.005455
51	442	0.171427	0.020308	0.185076	0.01372	0.185601	0.012909	0.179774	0.011816	0.175906	0.010503	0.172459	0.010355	0.172162	0.012074	0.175381	0.011704	0.170709	0.01131	0.180404	0.008401	0.181751	0.008816	0.184236	0.008703	0.186126	0.009929	0.189416	0.011188	0.187316	0.011908	0.184586	0.010457
52	443	0.171059	0.016189	0.180824	0.013991	0.181699	0.013166	0.175609	0.012139	0.172582	0.010814	0.169589	0.01048	0.168294	0.012303	0.172634	0.011975	0.171427	0.011926	0.181839	0.011206	0.183781	0.009766	0.187631	0.00971	0.193424	0.010988	0.197939	0.012256	0.199234	0.013222	0.195226	0.014194
53	444	0.132875	0.018861	0.13732	0.012243	0.138947	0.011215	0.135202	0.01007	0.13543	0.009086	0.133767	0.008579	0.136165	0.008574	0.140207	0.008763	0.143025	0.009207	0.152352	0.008822	0.159492	0.009638	0.165057	0.00965	0.172704	0.010835	0.178934	0.012142	0.184464	0.01346	0.183081	0.014307
54	445	0.107833	0.013548	0.108568	0.010348	0.107903	0.009223	0.10351	0.008004	0.102845	0.007581	0.101288	0.007437	0.103878	0.0075	0.106135	0.007613	0.109548	0.010109	0.115165	0.009466	0.122445	0.008185	0.126557	0.008199	0.13312	0.00926	0.140225	0.010322	0.14467	0.01144	0.14173	0.012155
55	446	0.033302	0.005102	0.037729	0.004046	0.037764	0.003905	0.037519	0.00351	0.035682	0.003265	0.035314	0.003286	0.034964	0.003096	0.036819	0.003337	0.038324	0.004469	0.040022	0.004034	0.041264	0.003119	0.042034	0.003492	0.044572	0.003285	0.045219	0.003632	0.044799	0.003646	0.043137	0.002851
56	447	0	0	0	0	0	0	0	0	0	0	0	0	0	0	0	0	0	0	0	0	0	0	0	0	0	0	0	0	0	0	0	0

[truncated: 15 more sheets: Fig S1 B, Fig S4 A, Fig S4 B, Fig S8 A, Fig S8 B, Fig S11 A, Fig S11 B, Fig S14 A, Fig S14 B, Fig S17 A, Fig S17 B, Fig S23 A, Fig S23 B, Fig S24 A, Fig S34 D]
